# Supplementary material for: Analysis of intrinsic evolutionary factors leading to microendemic distributions in New Caledonian leaf beetles
Source: Sci Rep. 2023 Apr 27;13:6909. doi: 10.1038/s41598-023-34104-z (PMC10140066; doi:10.1038/s41598-023-34104-z)
Supplement: Supplementary file 2 — Supplementary Information 2. [file 41598_2023_34104_MOESM2_ESM.r]

#________________________________________________________________________________________________________#
#                                                                                                        
#                                                                                                        
#     Protracted allopatric speciation explains leads to microendemicity patterns in New Caledonia        
#                                                                                                        
#                            Leonardo PLATANIA & Jes�s G�MEZ-ZURITA                                      
#                                                                                                        
#                                                                                                        
#________________________________________________________________________________________________________#

setwd("C:/Users/leona/Dropbox/From_Computer_Marta/Lavoro_IBE/Files_Gold_Taophila/Diversification Paper/PAPER/results con BD TREES/Tree 2 clock _ NOjol_SIbitub/Geography of speciation")

list.files()
# SCRIPT 2: Geography of Speciation 
#__________________________________
#

#Libraries----
library(ENMTools)
library(dplyr)    
library("sp")
library("tidyverse")
library("raster")  
library(ape) 
library(rgeos)

library(geiger)
library(phytools)
library(picante)
library(nlme)


#_________________________________________________________________________________________________---------
#
# PREPARATION OF RANGE RASTERS AND ARC ANALYSES-------

#_ _ _ _ _ _ _ _ _ _ _ _-----

# ARC TAOPHILA -----------------------------------------------------------------------------------

##CREATING RANGE RASTERS---------------

#Read dataset
dataset <- read.csv("Taophila_tab.csv", header = TRUE, sep = ";",) #Select your .csv with Longitude column called Lon and Latitude column called Lat, in decimal degrees
dataset

#filter each species. Just changing species name to work on that data to create a .csv for each species
gps<- dataset %>%
  filter(Species == "T_sideralis")
gps

#write.csv(gps, file="name species", sep=",")

#load map

getData
env <- raster::getData('worldclim', var='bio', res=0.5, lon=165.14, lat=-21.14)
env <- crop(env, extent(164, 167.3,-23, -19.5))
plot(env[[1]])
class(env)

### Creating  ENMTools species----

#each species tab already created before 

T_subsericea <- enmtools.species(species.name = "T_subsericea", 
                                 presence.points = read.csv("subsericea.csv", sep=";"))
T_subsericea$range <- background.raster.buffer(T_subsericea$presence.points, 10000, mask = env)
T_subsericea$background.points <- background.points.buffer(points = T_subsericea$presence.points,
                                                           radius = 8000, n = 300, mask = env[[1]])
#T_bituberculata <- enmtools.species(species.name = "T_bituberculata", 
                                   # presence.points = read.csv("bituberculata.csv", sep=";"))
#T_bituberculata$range <- background.raster.buffer(T_bituberculata$presence.points, 10000, mask = env)
#T_bituberculata$background.points <- background.points.buffer(points = T_bituberculata$presence.points,
                                                             # radius = 8000, n = 300, mask = env[[1]])
T_bituberculata <- enmtools.species(species.name = "T_bituberculata", 
                                    presence.points = read.csv("bituberculata.csv", sep=";"))
T_bituberculata$range <- background.raster.buffer(T_bituberculata$presence.points, 10000, mask = env)
T_bituberculata$background.points <- background.points.buffer(points = T_bituberculata$presence.points,
                                                              radius = 8000, n = 300, mask = env[[1]])
T_carinata <- enmtools.species(species.name = "T_carinata", 
                               presence.points = read.csv("carinata.csv", sep=";"))
T_carinata$range <- background.raster.buffer(T_carinata$presence.points, 10000, mask = env)
T_carinata$background.points <- background.points.buffer(points = T_carinata$presence.points,
                                                         radius = 8000, n = 300, mask = env[[1]])
T_corvi <- enmtools.species(species.name = "T_corvi", 
                            presence.points = read.csv("corvi.csv", sep=";"))
T_corvi$range <- background.raster.buffer(T_corvi$presence.points, 10000, mask = env)
T_corvi$background.points <- background.points.buffer(points = T_corvi$presence.points,
                                                      radius = 8000, n = 200, mask = env[[1]])
T_davincii <- enmtools.species(species.name = "T_davincii", 
                               presence.points = read.csv("davinci.csv", sep=";"))
T_davincii$range <- background.raster.buffer(T_davincii$presence.points, 10000, mask = env)
T_davincii$background.points <- background.points.buffer(points = T_davincii$presence.points,
                                                         radius = 8000, n = 200, mask = env[[1]])
T_dapportoi<- enmtools.species(species.name = "T_dapportoi", 
                             presence.points = read.csv("dapportoi.csv", sep=";"))
T_dapportoi$range <- background.raster.buffer(T_dapportoi$presence.points, 10000, mask = env)
T_dapportoi$background.points <- background.points.buffer(points = T_dapportoi$presence.points,
                                                       radius = 8000, n = 200, mask = env[[1]])
T_draco <- enmtools.species(species.name = "T_draco", 
                            presence.points = read.csv("draco.csv", sep=";"))
T_draco$range <- background.raster.buffer(T_draco$presence.points, 10000, mask = env)
T_draco$background.points <- background.points.buffer(points = T_draco$presence.points,
                                                      radius = 8000, n = 200, mask = env[[1]])
T_goa <- enmtools.species(species.name = "T_goa", 
                          presence.points = read.csv("goa.csv", sep=";"))
T_goa$range <- background.raster.buffer(T_goa$presence.points, 12000, mask = env)
T_goa$background.points <- background.points.buffer(points = T_goa$presence.points,
                                                    radius = 8000, n = 200, mask = env[[1]])
T_hackae <- enmtools.species(species.name = "T_hackae", 
                             presence.points = read.csv("hackae.csv", sep=";"))
T_hackae$range <- background.raster.buffer(T_hackae$presence.points, 10000, mask = env)
T_hackae$background.points <- background.points.buffer(points = T_hackae$presence.points,
                                                       radius = 8000, n = 200, mask = env[[1]])
T_joliveti <- enmtools.species(species.name = "T_joliveti", 
                               presence.points = read.csv("joliveti.csv", sep=";"))
T_joliveti$range <- background.raster.buffer(T_joliveti$presence.points, 10000, mask = env)
T_joliveti$background.points <- background.points.buffer(points = T_joliveti$presence.points,
                                                         radius = 8000, n = 200, mask = env[[1]])
T_millei <- enmtools.species(species.name = "T_millei", 
                             presence.points = read.csv("millei.csv", sep=";"))
T_millei$range <- background.raster.buffer(T_millei$presence.points, 10000, mask = env)
T_millei$background.points <- background.points.buffer(points = T_millei$presence.points,
                                                       radius = 8000, n = 200, mask = env[[1]])
T_nigrans <- enmtools.species(species.name = "T_nigrans", 
                              presence.points = read.csv("nigrans.csv", sep=";"))
T_nigrans$range <- background.raster.buffer(T_nigrans$presence.points, 10000, mask = env)
T_nigrans$background.points <- background.points.buffer(points = T_nigrans$presence.points,
                                                        radius = 8000, n = 200, mask = env[[1]])
T_sagittarii<- enmtools.species(species.name = "T_sagittarii", 
                                presence.points = read.csv("sagittari.csv", sep=";"))
T_sagittarii$range <- background.raster.buffer(T_sagittarii$presence.points, 10000, mask = env)
T_sagittarii$background.points <- background.points.buffer(points = T_sagittarii$presence.points,
                                                           radius = 8000, n = 200, mask = env[[1]])
T_samuelsoni <- enmtools.species(species.name = "T_samuelsoni", 
                                 presence.points = read.csv("samuelsoni.csv", sep=";"))
T_samuelsoni$range <- background.raster.buffer(T_samuelsoni$presence.points, 10000, mask = env)
T_samuelsoni$background.points <- background.points.buffer(points = T_samuelsoni$presence.points,
                                                           radius = 8000, n = 200, mask = env[[1]])
T_scorpii <- enmtools.species(species.name = "T_scorpii", 
                              presence.points = read.csv("scorpi.csv", sep=";"))
T_scorpii$range <- background.raster.buffer(T_scorpii$presence.points, 10000, mask = env)
T_scorpii$background.points <- background.points.buffer(points = T_scorpii$presence.points,
                                                        radius = 8000, n = 100, mask = env[[1]])
T_sideralis <- enmtools.species(species.name = "T_sideralis", 
                                presence.points = read.csv("sideralis.csv", sep=";"))
T_sideralis$range <- background.raster.buffer(T_sideralis$presence.points, 10000, mask = env)
T_sideralis$background.points <- background.points.buffer(points = T_sideralis$presence.points,
                                                          radius = 8000, n = 200, mask = env[[1]])
T_wanati <- enmtools.species(species.name = "T_wanati", 
                             presence.points = read.csv("wanati.csv", sep=";"))
T_wanati$range <- background.raster.buffer(T_wanati$presence.points, 10000, mask = env)
T_wanati$background.points <- background.points.buffer(points = T_wanati$presence.points,
                                                       radius = 8000, n = 200, mask = env[[1]])


#Have a look at the ENMTools species and the ranges
check.species(T_corvi)

plot(T_goa$range)

interactive.plot.enmtools.species(T_corvi)

class(T_corvi$range)


##### Prepare Tree----


#Let's prepare de tree for the analysis

tree<- read.nexus("Ingroup_tree.tre")

plot(tree)


#dropping useless tips as root etc.
to_drop <- c("Taophila_mantillerii_4373", "Tricholapita_tridentata_3936",#just for taophila
             "Tricholapita_aphrodita_3939", "Tricholapita_kronica_3932",
             "Tricholapita_atlantis_3950", "Tricholapita_mars_NC058", 
             "Tricholapita_gaea_NC277", "Tricholapita_ourana_3983", 
             "Tricholapita_oceanica_3951", "Tricholapita_riberai_3940",
             "Tricholapita_reidi_3952", "Tricholapita_hermetica_3941",
             "Tricholapita_olympica_3949", "Montrouzierella_tuberculata_NC661",
             "Samuelsonia_pilosa_NC816", "Samuelsonia_melas_NC786",
             "Montrouzierella_nana_NC711", "Dematochroma_laboulbenei_855" )

tree_reduced <- drop.tip(tree, to_drop)
#rename tips, just in case the analysis wants the same name coincidence

#taophila
tree_reduced$tip.label[tree_reduced$tip.label=="Taophila_wanati_4596"] <- "T_wanati"
tree_reduced$tip.label[tree_reduced$tip.label=="Taophila_bituberculata_NC102"] <- "T_bituberculata"
tree_reduced$tip.label[tree_reduced$tip.label=="Taophila_millei_4594"] <- "T_millei"           
tree_reduced$tip.label[tree_reduced$tip.label=="Taophila_carinata_4384"] <- "T_carinata"           
tree_reduced$tip.label[tree_reduced$tip.label=="Taophila_nigrans_4381"] <- "T_nigrans"           
tree_reduced$tip.label[tree_reduced$tip.label=="Taophila_joliveti_4601"] <- "T_joliveti"           
tree_reduced$tip.label[tree_reduced$tip.label=="Taophila_gotica_4420"] <- "T_goa"           
tree_reduced$tip.label[tree_reduced$tip.label=="Taophila_hacki_NC083"] <- "T_hackae"           
tree_reduced$tip.label[tree_reduced$tip.label=="Taophila_draco_4407"] <- "T_draco"           
tree_reduced$tip.label[tree_reduced$tip.label=="Taophila_davincii_4397"] <- "T_davincii"           
tree_reduced$tip.label[tree_reduced$tip.label=="Taophila_dapportoi_4452"] <- "T_dapportoi"           
tree_reduced$tip.label[tree_reduced$tip.label=="Taophila_corvi_4605"] <- "T_corvi"           
tree_reduced$tip.label[tree_reduced$tip.label=="Taophila_subsericea_4460"] <- "T_subsericea"           
tree_reduced$tip.label[tree_reduced$tip.label=="Taophila_sideralis_4599"] <- "T_sideralis"           
tree_reduced$tip.label[tree_reduced$tip.label=="Taophila_sagittarii_NC060"] <- "T_sagittarii"           
tree_reduced$tip.label[tree_reduced$tip.label=="Taophila_samuelsoni_chi"] <- "T_samuelsoni"           
tree_reduced$tip.label[tree_reduced$tip.label=="Taophila_scorpii_4607"] <- "T_scorpii"           

plot(tree_reduced) #have a look

write.tree(tree_reduced,"Taophila_tree_pruned.tre")#write the tree for later


###### Create ENMTclade Object-----
brev.clade_Tao <- enmtools.clade(species = list(
  T_subsericea, T_bituberculata, T_carinata, T_corvi, T_davincii,
  T_draco, T_goa, T_hackae, T_joliveti, T_millei, T_nigrans, T_sagittarii,
  T_samuelsoni, T_scorpii, T_sideralis, T_wanati, T_dapportoi), 
  tree = tree_reduced)


check.clade(brev.clade_Tao)

####### Age-Range Correlation -----

#Age-Range Correlation (ARC) as Fitzpatrick & Turelli, 2006
range.aoc_Tao <- enmtools.aoc(clade = brev.clade_Tao,  nreps = 20000, overlap.source = "range")
summary(range.aoc_Tao)

ARCpvaluesTao<-range.aoc_Tao$p.values
as.data.frame(ARCpvaluesTao)

ARCintTao <- ARCpvaluesTao ["(Intercept)"]
ARCslopeTao <- ARCpvaluesTao ["empirical.df$age"]

#Age-Range Correlation (ARC) based on point as Warren & Cardillo, 2014
range.aoc_Tao_Point <- enmtools.aoc(clade = brev.clade_Tao,  nreps = 20000, overlap.source = "points")
summary(range.aoc_Tao_Point)

#_ _ _ _ _ _ _ _ _----
#
# ARC TRICHOLAPITA -------------------------------------------------------------------------------

##CREATING RANGE RASTERS---------------

dataset_tricho <- read.csv("Tricho_tab.csv", header = TRUE, sep = ";",) #Select your .csv with Longitude column called Lon and Latitude column called Lat, in decimal degrees
dataset_tricho

#filter each species. Just changing species name to work on that data to create a .csv for each species
gps<- dataset_tricho %>%
  filter(species == "")
gps

#write.csv(gps, file="name species", sep=",")

#map already loaded before
### Creating ENMTools species-----

#each species tab already created before 

T_aphrodita <- enmtools.species(species.name = "T_aphrodita", 
                                presence.points = read.csv("aphrodita.csv", sep=";"))
T_aphrodita$range <- background.raster.buffer(T_aphrodita$presence.points, 10000, mask = env)
T_aphrodita$background.points <- background.points.buffer(points = T_aphrodita$presence.points,
                                                          radius = 8000, n = 300, mask = env[[1]])

T_atlantis <- enmtools.species(species.name = "T_atlantis", 
                               presence.points = read.csv("atlantis.csv", sep=";"))
T_atlantis$range <- background.raster.buffer(T_atlantis$presence.points, 10000, mask = env)
T_atlantis$background.points <- background.points.buffer(points = T_atlantis$presence.points,
                                                         radius = 8000, n = 300, mask = env[[1]])

T_gaea <- enmtools.species(species.name = "T_gaea", 
                           presence.points = read.csv("gaea.csv", sep=";"))
T_gaea$range <- background.raster.buffer(T_gaea$presence.points, 10000, mask = env)
T_gaea$background.points <- background.points.buffer(points = T_gaea$presence.points,
                                                     radius = 8000, n = 300, mask = env[[1]])

T_hermetica <- enmtools.species(species.name = "T_hermetica", 
                                presence.points = read.csv("hermetica.csv", sep=";"))
T_hermetica$range <- background.raster.buffer(T_hermetica$presence.points, 10000, mask = env)
T_hermetica$background.points <- background.points.buffer(points = T_hermetica$presence.points,
                                                          radius = 8000, n = 200, mask = env[[1]]) #5000

T_kronica <- enmtools.species(species.name = "T_kronica", 
                              presence.points = read.csv("kronica.csv", sep=";"))
T_kronica$range <- background.raster.buffer(T_kronica$presence.points, 10000, mask = env)
T_kronica$background.points <- background.points.buffer(points = T_kronica$presence.points,
                                                        radius = 8000, n = 200, mask = env[[1]]) #3000

T_mars <- enmtools.species(species.name = "T_mars", 
                           presence.points = read.csv("mars.csv", sep=";"))
T_mars$range <- background.raster.buffer(T_mars$presence.points, 10000, mask = env)
T_mars$background.points <- background.points.buffer(points = T_mars$presence.points,
                                                     radius = 8000, n = 200, mask = env[[1]]) #5000

T_oceanica <- enmtools.species(species.name = "T_oceanica", 
                               presence.points = read.csv("oceanica.csv", sep=";"))
T_oceanica$range <- background.raster.buffer(T_oceanica$presence.points, 10000, mask = env)
T_oceanica$background.points <- background.points.buffer(points = T_oceanica$presence.points,
                                                         radius = 8000, n = 200, mask = env[[1]]) #2000

T_olympica <- enmtools.species(species.name = "T_olympica", 
                               presence.points = read.csv("olympica.csv", sep=";"))
T_olympica$range <- background.raster.buffer(T_olympica$presence.points, 10000, mask = env)
T_olympica$background.points <- background.points.buffer(points = T_olympica$presence.points,
                                                         radius = 8000, n = 200, mask = env[[1]])
T_ourana <- enmtools.species(species.name = "T_ourana", 
                             presence.points = read.csv("ourana.csv", sep=";"))
T_ourana$range <- background.raster.buffer(T_ourana$presence.points, 10000, mask = env)
T_ourana$background.points <- background.points.buffer(points = T_ourana$presence.points,
                                                       radius = 8000, n = 200, mask = env[[1]]) #3000

T_riberai <- enmtools.species(species.name = "T_riberai", 
                              presence.points = read.csv("riberai.csv", sep=";"))
T_riberai$range <- background.raster.buffer(T_riberai$presence.points, 10000, mask = env)
T_riberai$background.points <- background.points.buffer(points = T_riberai$presence.points,
                                                        radius = 8000, n = 200, mask = env[[1]]) #3000

T_tridentata <- enmtools.species(species.name = "T_tridentata", 
                                 presence.points = read.csv("tridentata.csv", sep=";"))
T_tridentata$range <- background.raster.buffer(T_tridentata$presence.points, 10000, mask = env)
T_tridentata$background.points <- background.points.buffer(points = T_tridentata$presence.points,
                                                           radius = 8000, n = 200, mask = env[[1]]) #5000

T_reidi <- enmtools.species(species.name = "T_reidi", 
                            presence.points = read.csv("reidi.csv", sep=";"))
T_reidi$range <- background.raster.buffer(T_reidi$presence.points, 10000, mask = env)
T_reidi$background.points <- background.points.buffer(points = T_reidi$presence.points,
                                                      radius = 8000, n = 200, mask = env[[1]])  #5000

#Have a look
check.species(T_reidi)

T_reidi$range

interactive.plot.enmtools.species(T_reidi)

### Prepare Tree ---------

tree<- read.nexus("Ingroup_tree.tre")
plot(tree)


#dropping for reducted nodes analysis
to_drop <- c("Taophila_mantillerii_4373", "Montrouzierella_tuberculata_NC661",
             "Samuelsonia_pilosa_NC816", "Samuelsonia_melas_NC786",
             "Montrouzierella_nana_NC711", "Dematochroma_laboulbenei_855",
             "Taophila_joliveti_4601", "Taophila_nigrans_4381",
             "Taophila_carinata_4384", "Taophila_millei_4594", 
             "Taophila_wanati_4596", "Taophila_gotica_4420", "Taophila_hacki_NC083",
             "Taophila_draco_4407", "Taophila_davincii_4397", "Taophila_dapportoi_4452",
             "Taophila_corvi_4605", "Taophila_subsericea_4460", "Taophila_sideralis_4599",
             "Taophila_sagittarii_NC060","Taophila_samuelsoni_chi", "Taophila_scorpii_4607", "Taophila_bituberculata_NC102")

tree_reduced <- drop.tip(tree, to_drop)

plot(tree_reduced)

#change names

#tricholapita
tree_reduced$tip.label[tree_reduced$tip.label=="Tricholapita_tridentata_3936"] <- "T_tridentata"
tree_reduced$tip.label[tree_reduced$tip.label=="Tricholapita_aphrodita_3939"] <- "T_aphrodita"           
tree_reduced$tip.label[tree_reduced$tip.label=="Tricholapita_kronica_3932"] <- "T_kronica"           
tree_reduced$tip.label[tree_reduced$tip.label=="Tricholapita_atlantis_3950"] <- "T_atlantis"           
tree_reduced$tip.label[tree_reduced$tip.label=="Tricholapita_mars_NC058"] <- "T_mars"           
tree_reduced$tip.label[tree_reduced$tip.label=="Tricholapita_gaea_NC277"] <- "T_gaea"           
tree_reduced$tip.label[tree_reduced$tip.label=="Tricholapita_ourana_3983"] <- "T_ourana"           
tree_reduced$tip.label[tree_reduced$tip.label=="Tricholapita_oceanica_3951"] <- "T_oceanica"           
tree_reduced$tip.label[tree_reduced$tip.label=="Tricholapita_riberai_3940"] <- "T_riberai"           
tree_reduced$tip.label[tree_reduced$tip.label=="Tricholapita_reidi_3952"] <- "T_reidi"           
tree_reduced$tip.label[tree_reduced$tip.label=="Tricholapita_hermetica_3941"] <- "T_hermetica"           
tree_reduced$tip.label[tree_reduced$tip.label=="Tricholapita_olympica_3949"] <- "T_olympica"
tree_reduced$tip.label[tree_reduced$tip.label=="Tricholapita_olympica_3949"] <- "T_olympica"   


plot(tree_reduced)

write.tree(tree_reduced,"Tricho_tree_pruned.tre")#write the tree for later

#### Creating ENMTClade Object-----------

brev.clade_Tri <- enmtools.clade(species = list(T_tridentata, T_aphrodita, T_kronica, T_atlantis,
                                                T_mars, T_gaea, T_ourana, T_oceanica, T_riberai,
                                                T_reidi, T_hermetica,T_olympica ), 
                                 tree = tree_reduced)


check.clade(brev.clade_Tri)

####### Age-Range Correlation -----

#Age-Range Correlation (ARC) as Fitzpatrick & Turelli, 2006
range.aoc_Tri <- enmtools.aoc(clade = brev.clade_Tri,  nreps = 20000, overlap.source = "range")
summary(range.aoc_Tri)

ARCpvaluesTri<-range.aoc_Tri$p.values
as.data.frame(ARCpvaluesTri)

ARCintTri <- ARCpvaluesTri ["(Intercept)"]
ARCslopeTri <- ARCpvaluesTri ["empirical.df$age"]

#Age-Range Correlation (ARC) based on point as Warren & Cardillo, 2014
point.aoc_Tri <- enmtools.aoc(clade = brev.clade_Tri,  nreps = 20000, overlap.source = "points")
summary(point.aoc_Tri)


#______________________________________________________________________________----
#
#SUMMARY STATISTICS-------------------------------------------------------------------------------------
#Dependencies-------

scripts <- c("rangeDispersal.R", "nicheEvolution.R","speciateAllopatric.R","speciateSympatric.R",
             "speciateParapatric.R","speciateDispersal.R","seedSpecies.R","environmentalChange.R",
             "nicheRecenter.R","DREaD.R","findOg.R","summary_statsitics_functions.R", "helperFunctions.R", "find_sister.R")

lapply(scripts, source)

required.packages <- (c("raster","gstat", "SpaDES", "ape","phytools","geiger","phyloclim","ggplot2","gridExtra","moments",
                        "apTreeshape","parallel", "doSNOW", "rgeos","knitr","data.table", "fossil", "ENMTools"))
lapply(required.packages, require, character.only=T)


#_ _ _ _ _ _ _ _ _ _ _ _---------
#
##TAOPHILA----

##Load NMTools species ranges and name them----
T_subsericea<-T_subsericea$range
T_bituberculata<- T_bituberculata$range
T_carinata<-T_carinata$range
T_nigrans<- T_nigrans$range
T_corvi<- T_corvi$range
T_davincii<- T_davincii$range
T_joliveti<- T_joliveti$range
T_millei<- T_millei$range
T_sagittarii<- T_sagittarii$range
T_samuelsoni<- T_samuelsoni$range
T_scorpii<- T_scorpii$range
T_wanati<- T_wanati$range
T_draco<- T_draco$range
T_sideralis<- T_sideralis$range
T_goa<- T_goa$range
T_dapportoi<-T_dapportoi$range


taorasters<- list(name1=T_subsericea,name2=T_bituberculata,name3=T_carinata,name4=T_nigrans,
                  name5=T_corvi, name6=T_davincii,name7=T_joliveti,name8=T_millei,name9=T_sagittarii,name10=T_samuelsoni,
                  name11=T_scorpii,name12= T_wanati, name13=T_draco, name14=T_sideralis, name15= T_goa, name16=T_hackae, name17=T_dapportoi)

taorasters<-c(name1=T_subsericea,name2=T_bituberculata,name3=T_carinata,name4=T_nigrans,
              name5=T_corvi, name6=T_davincii,name7=T_joliveti,name8=T_millei,name9=T_sagittarii,name10=T_samuelsoni,
              name11=T_scorpii,name12= T_wanati, name13=T_draco, name14=T_sideralis, name15= T_goa, name16=T_hackae, name17=T_dapportoi)

names(taorasters)<-c("T_subsericea","T_bituberculata","T_carinata","T_nigrans",
                     "T_corvi", "T_davincii","T_joliveti","T_millei","T_sagittarii","T_samuelsoni",
                     "T_scorpii", "T_wanati", "T_draco", "T_sideralis", "T_goa", "T_hackae","a","b","c","d","T_dapportoi")


sp.rasters <- taorasters

#Removing bad columns
sp.rasters[which(names(sp.rasters) %in% c("a","b","c","d"))] <- NULL
summary(sp.rasters)


#Create Dataframe
df <- data.frame(clade = NA, ntips = NA, crown.age=NA,
                 RO0=NA, RO50=NA, RO75=NA, RO90=NA, RO100=NA, ROmean=NA, ROslope=NA, ROintercept=NA, ROskew=NA, ROkurtosis=NA,
                 ASYMmean=NA, ASYMslope=NA, ASYMintercept=NA,
                 BIMOD50=NA, BIMOD75=NA, BIMOD90=NA, BIMOD100=NA,
                 RSskew=NA, RSmean=NA, RSsd=NA, CI=NA, Beta=NA, Gamma=NA, SI=NA,
                 lambda.x=NA, lambda.y=NA, TD=NA, TOmean=NA, TOsd=NA)

#Load Summary statistics functions-----
source("summary_statsitics_functions.R")

###Read tree----

phy<- read.tree("Taophila_tree_pruned.tre")
plot(phy)

root.age.true <- max(findMRCA(phy, type=c("height")))
phy$edge.length<-phy$edge.length/root.age.true
root.age<-1

# get sister species----
sisters <- findSisters(phy, solve.polytomies=T)

# find divergence times----
sisters.split.time <- sisterSpeciesSplitTimes(phy, sisters, root.age=1)

# get sister species range overlap----
RO_ss <- sisterSpeciesOverlap(sp.rasters, sisters)

# get sister species range asymmetry----
Asym_ss <- sisterSpeciesRangeAsymmetry(sp.rasters, sisters)
Asym_ss<-na.omit(Asym_ss)

# get sister species range distances----
print(paste("running range distance ... takes a min"))
RD_ss <- sisterSpeciesRangeDistances(sp.rasters, sisters, aggregate_size = 2)

# get sister-species-outgroup overlap metrics----
TO <- outgroupOverlap(sp.rasters, sisters, sisters.overlap = RO_ss)

#! first batch of summary statistics - mean and SD----
range.overlap.av <- mean(RO_ss, na.rm=T)
range.overlap.sd <- sd(RO_ss, na.rm=T)

range.asymmetry.av <- mean(Asym_ss, na.rm=T)
range.asymmetry.sd <- sd(Asym_ss, na.rm=T)

range.distance.av <- mean(RD_ss, na.rm=T)
range.distance.sd <- sd(RD_ss, na.rm=T)

TO.av <- mean(TO, na.rm=T)
TO.sd <- sd(TO, na.rm=T)

#! second batch of summary statistics - linear models----

lm.asym    <-     lm(Asym_ss ~ sisters.split.time)
lm.overlap <-  lm(RO_ss ~ sisters.split.time)
lm.distance <- lm(RD_ss ~ sisters.split.time)

range.overlap.slope <- lm.overlap$coefficients[[2]]
range.overlap.intercept <- lm.overlap$coefficients[[1]]

range.distance.slope <- lm.distance$coefficients[[2]]
range.distance.intercept <- lm.distance$coefficients[[1]]

range.asymmetry.slope<-lm.asym$coefficients[[2]]
range.asymmetry.intercept<-lm.asym$coefficients[[1]]

#! third batch of summary statistics - species range sizes  #----


sp.rasters<- asS4(sp.rasters)
isS4(sp.rasters)

sp.rasters[["T_subsericea"]]@data@values<-asS4(sp.rasters[["T_subsericea"]]@data@values)
sp.rasters[["T_nigrans"]]@data@values<-asS4(sp.rasters[["T_nigrans"]]@data@values)
sp.rasters[["T_carinata"]]@data@values<-asS4(sp.rasters[["T_carinata"]]@data@values)
sp.rasters[["T_samuelsoni"]]@data@values<-asS4(sp.rasters[["T_samuelsoni"]]@data@values)
sp.rasters[["T_corvi"]]@data@values<-asS4(sp.rasters[["T_corvi"]]@data@values)
sp.rasters[["T_davincii"]]@data@values<-asS4(sp.rasters[["T_davincii"]]@data@values)
sp.rasters[["T_scorpii"]]@data@values<-asS4(sp.rasters[["T_scorpii"]]@data@values)
sp.rasters[["T_sagittarii"]]@data@values<-asS4(sp.rasters[["T_sagittarii"]]@data@values)
sp.rasters[["T_joliveti"]]@data@values<-asS4(sp.rasters[["T_joliveti"]]@data@values)
sp.rasters[["T_millei"]]@data@values<-asS4(sp.rasters[["T_millei"]]@data@values)
sp.rasters[["T_goa"]]@data@values<-asS4(sp.rasters[["T_goa"]]@data@values)
sp.rasters[["T_bituberculata"]]@data@values<-asS4(sp.rasters[["T_bituberculata"]]@data@values)
sp.rasters[["T_hackae"]]@data@values<-asS4(sp.rasters[["T_hackae"]]@data@values)
sp.rasters[["T_draco"]]@data@values<-asS4(sp.rasters[["T_draco"]]@data@values)
sp.rasters[["T_sideralis"]]@data@values<-asS4(sp.rasters[["T_sideralis"]]@data@values)
sp.rasters[["T_wanati"]]@data@values<-asS4(sp.rasters[["T_wanati"]]@data@values)
isS4(sp.rasters[["T_wanati"]]@data@values)


species.range.sizes <- rangeSize(sp.rasters = sp.rasters)
species.range.sizes.stand <- species.range.sizes/max(species.range.sizes)

range.size.skew <- skewness(species.range.sizes.stand)
range.size.av <- mean(species.range.sizes.stand, na.rm=T)
range.size.sd <- sd(species.range.sizes.stand, na.rm=T)

#! fourth batch of summary statistics - Phylogenetic balance and treeshape metrics----

phy_treeshape <- as.treeshape(phy)
beta <- maxlik.betasplit(phy_treeshape, up = 10, remove.outgroup = FALSE, confidence.interval = "none", conf.level = 0.95, size.bootstrap = 100)$max_lik
collessI <- colless(phy_treeshape)
sackinI <- sackin(phy_treeshape)
ltt <- ltt(phy, plot=FALSE)
gamma <-ltt$gamma


#! fifth batch of summary statistics - further overlap summary metrics----

symp0 <-   length(which(RO_ss == 0))/   length(RO_ss)
symp50 <-  length(which(RO_ss >= 0.5))/ length(RO_ss)
symp75 <-  length(which(RO_ss >= 0.75))/length(RO_ss)
symp90 <-  length(which(RO_ss >= 0.9))/ length(RO_ss)
symp100 <- length(which(RO_ss == 1))/   length(RO_ss)

range.overlap.kurt<- kurtosis(RO_ss)
range.overlap.skew <- skewness(RO_ss)

#! sixth batch of summary statistics - biomodality----
sisterpairs <- length(sisters)

bimodality100 <-((symp0*sisterpairs) *  (symp100*sisterpairs)) / ((sisterpairs/2)*(sisterpairs/2))
bimodality90  <-((symp0*sisterpairs) *  (symp90*sisterpairs)) / ((sisterpairs/2)*(sisterpairs/2))
bimodality75  <-((symp0*sisterpairs) *  (symp75*sisterpairs)) / ((sisterpairs/2)*(sisterpairs/2))
bimodality50  <-((symp0*sisterpairs) *  (symp50*sisterpairs)) / ((sisterpairs/2)*(sisterpairs/2))


#! (NO RUN) seventh batch of summary statistics - ARC (NO RUN).------


#print(paste("running ARC ... takes a min"))# VALUES TOOK FROM THE PREVIOUS ARC MADE WITH ENMTOOLS
#ARC <- calculateARC(phy, sp.rasters)# VALUES TOOK FROM THE PREVIOUS ARC MADE WITH ENMTOOLS

#ARCint <- ARC$coefficients[[1,1]]# VALUES TOOK FROM THE PREVIOUS ARC MADE WITH ENMTOOLS
#ARCslope <- ARC$coefficients[[1,2]]# VALUES TOOK FROM THE PREVIOUS ARC MADE WITH ENMTOOLS


# Create output dataframe----

ntips         <- length(phy$tip.label) 
ROmean        <- range.overlap.av
ROsd          <- range.overlap.sd
ROslope       <- range.overlap.slope 
ROintercept   <- range.overlap.intercept 
ROskew        <- range.overlap.skew
ROkurtosis    <- range.overlap.kurt
RO0           <- symp0
RO50          <- symp50 
RO75          <- symp75 
RO90          <- symp90 
RO100          <- symp100
TOmean          <- TO.av
TOsd          <- TO.sd 
ASYMmean          <- range.asymmetry.av 
ASYMsd          <- range.asymmetry.sd
ASYMslope          <- range.asymmetry.slope 
ASYMintercept          <- range.asymmetry.intercept
RDmean          <- range.distance.av
RDsd          <- range.distance.sd 
RDintercept          <- range.distance.intercept 
RDslope          <- range.distance.slope
BIMOD50          <- bimodality50
BIMODE75          <- bimodality75 
BIMOD90          <- bimodality90 
BIMOD100          <- bimodality100
RSskew        <- range.size.skew 
RSmean        <- range.size.av 
RSsd          <- range.size.sd
CI          <- collessI 
Beta          <- beta
Gamma          <- gamma 
SI          <- sackinI

#make table
Tao_tmp_Df <- c(ntips,ROmean, ROsd, ROslope, ROintercept, ROskew, ROkurtosis, RO0, RO50, RO75, RO90, RO100,
                TOmean, TOsd, ASYMmean, ASYMsd, ASYMslope, ASYMintercept, RDmean, RDsd, RDintercept,
                RDslope, BIMOD50, BIMODE75, BIMOD90, BIMOD100, CI, Beta, Gamma, SI)
#give names to variables
names<-c("ntips","ROmean", "ROsd", "ROslope", "ROintercept", "ROskew", "ROkurtosis", "RO0", "RO50", "RO75", "RO90", "RO100",
         "TOmean", "TOsd", "ASYMmean", "ASYMsd", "ASYMslope", "ASYMintercept", "RDmean", "RDsd", "RDintercept",
         "RDslope", "BIMOD50", "BIMODE75", "BIMOD90", "BIMOD100", "CI", "Beta", "Gamma", "SI")

#Selecting the variables based on Skeels & Cardillo (2020)
Tao_tmp_Df <- c(ROmean,RO90, RO100,  RSmean ,RSsd ,
                TOmean, ASYMslope, ASYMintercept,RDsd, RDintercept,SI, ARCintTao, ARCslopeTao)

#Naming the variables
names<-c("ROmean", "RO90", "RO100", "RSmean" ,"RSsd" ,
         "TOmean", "asymslope", "asymintercept", "RDsd", "RDintercept", "SI", "ARCint", "ARCslope")

#creating definitive table
Tao_tmp_df<-  data.frame(Tao_tmp_Df, row.names = names)

# rows for columns
Tao_tmp_df <- as.data.frame(t(Tao_tmp_df))

#make as table
setDT(Tao_tmp_df, keep.rownames = TRUE)[] 

#add column
geo.mode<- c(NA) #create geo.mode

Tao_tmp_df$rn <- geo.mode #substituting it with useless column

Tao_tmp_df<- Tao_tmp_df %>% rename(geo.mode=rn) # rename it

Tao_tmp_df #check

#write table in .csv format
write.csv(Tao_tmp_df,file="Taophila_Sum_Stat.csv", row.names=F) 

#Have a look
Tao_tmp_df<-read.csv("Taophila_Sum_Stat.csv",  sep =",")


#_ _ _ _ _ _ _ _ ----
#
## Tricholapita----

##Load NMTools species ranges and name them----

T_tridentata<-T_tridentata$range
T_aphrodita<- T_aphrodita$range
T_kronica<-T_kronica$range
T_atlantis<- T_atlantis$range
T_mars<- T_mars$range
T_gaea<- T_gaea$range
T_ourana<- T_ourana$range
T_oceanica<- T_oceanica$range
T_riberai<- T_riberai$range
T_reidi<- T_reidi$range
T_hermetica<- T_hermetica$range
T_olympica<- T_olympica$range


taorasters<- list(name1=T_tridentata,name2=T_aphrodita,name3=T_kronica,name4=T_atlantis,
                  name5=T_mars, name6=T_gaea,name7=T_ourana,name8=T_oceanica,name9=T_riberai,name10=T_reidi,
                  name11=T_hermetica,name12= T_olympica)

taorasters<-c(name1=T_tridentata,name2=T_aphrodita,name3=T_kronica,name4=T_atlantis,
              name5=T_mars, name6=T_gaea,name7=T_ourana,name8=T_oceanica,name9=T_riberai,name10=T_reidi,
              name11=T_hermetica,name12= T_olympica)

names(taorasters)<-c("T_tridentata","T_aphrodita","T_kronica","T_atlantis",
                     "T_mars", "T_gaea","T_ourana","T_oceanica","T_riberai","T_reidi",
                     "T_hermetica", "T_olympica")


sp.rasters <- taorasters
summary(sp.rasters)


df <- data.frame(clade = NA, ntips = NA, crown.age=NA,
                 RO0=NA, RO50=NA, RO75=NA, RO90=NA, RO100=NA, ROmean=NA, ROslope=NA, ROintercept=NA, ROskew=NA, ROkurtosis=NA,
                 ASYMmean=NA, ASYMslope=NA, ASYMintercept=NA,
                 BIMOD50=NA, BIMOD75=NA, BIMOD90=NA, BIMOD100=NA,
                 RSskew=NA, RSmean=NA, RSsd=NA, CI=NA, Beta=NA, Gamma=NA, SI=NA,
                 lambda.x=NA, lambda.y=NA, TD=NA, TOmean=NA, TOsd=NA)

#Removing bad columns
sp.rasters[which(names(sp.rasters) %in% c("a","b","c","d"))] <- NULL
summary(sp.rasters)

#Load summary statistic functions (Alrady loaded for Taophila)-------
source("summary_statsitics_functions.R")

#Load tree ----
phy<- read.tree("Tricho_tree_pruned.tre")
plot(phy)

root.age.true <- max(findMRCA(phy, type=c("height")))
phy$edge.length<-phy$edge.length/root.age.true
root.age<-1

# get sister species----
sisters <- findSisters(phy, solve.polytomies=T)

# find divergence times----
sisters.split.time <- sisterSpeciesSplitTimes(phy, sisters, root.age=1)

#get sister species range overlap----
RO_ss <- sisterSpeciesOverlap(sp.rasters, sisters)

#get sister species range asymmetry----
Asym_ss <- sisterSpeciesRangeAsymmetry(sp.rasters, sisters)
Asym_ss<-na.omit(Asym_ss)

# get sister species range distances----
print(paste("running range distance ... takes a min"))
RD_ss <- sisterSpeciesRangeDistances(sp.rasters, sisters, aggregate_size = 2)

# get sister-species-outgroup overlap metrics----
TO <- outgroupOverlap(sp.rasters, sisters, sisters.overlap = RO_ss)

#! first batch of summary statistics - mean and SD----
range.overlap.av <- mean(RO_ss, na.rm=T)
range.overlap.sd <- sd(RO_ss, na.rm=T)

range.asymmetry.av <- mean(Asym_ss, na.rm=T)
range.asymmetry.sd <- sd(Asym_ss, na.rm=T)

range.distance.av <- mean(RD_ss, na.rm=T)
range.distance.sd <- sd(RD_ss, na.rm=T)

TO.av <- mean(TO, na.rm=T)
TO.sd <- sd(TO, na.rm=T)

#! second batch of summary statistics - linear models----

lm.asym    <-     lm(Asym_ss ~ sisters.split.time)
lm.overlap <-  lm(RO_ss ~ sisters.split.time)
lm.distance <- lm(RD_ss ~ sisters.split.time)

range.overlap.slope <- lm.overlap$coefficients[[2]]
range.overlap.intercept <- lm.overlap$coefficients[[1]]

range.distance.slope <- lm.distance$coefficients[[2]]
range.distance.intercept <- lm.distance$coefficients[[1]]

range.asymmetry.slope<-lm.asym$coefficients[[2]]
range.asymmetry.intercept<-lm.asym$coefficients[[1]]

#! third batch of summary statistics - species range sizes----

species.range.sizes <- rangeSize(sp.rasters = sp.rasters)
species.range.sizes.stand <- species.range.sizes/max(species.range.sizes)

range.size.skew <- skewness(species.range.sizes.stand)
range.size.av <- mean(species.range.sizes.stand, na.rm=T)
range.size.sd <- sd(species.range.sizes.stand, na.rm=T)

#! fourth batch of summary statistics - Phylogenetic balance and treeshape metrics----

phy_treeshape <- as.treeshape(phy)
beta <- maxlik.betasplit(phy_treeshape, up = 10, remove.outgroup = FALSE, confidence.interval = "none", conf.level = 0.95, size.bootstrap = 100)$max_lik
collessI <- colless(phy_treeshape)
sackinI <- sackin(phy_treeshape)
ltt <- ltt(phy, plot=FALSE)
gamma <-ltt$gamma


#! fifth batch of summary statistics - further overlap summary metrics----

symp0 <-   length(which(RO_ss == 0))/   length(RO_ss)
symp50 <-  length(which(RO_ss >= 0.5))/ length(RO_ss)
symp75 <-  length(which(RO_ss >= 0.75))/length(RO_ss)
symp90 <-  length(which(RO_ss >= 0.9))/ length(RO_ss)
symp100 <- length(which(RO_ss == 1))/   length(RO_ss)

range.overlap.kurt<- kurtosis(RO_ss)
range.overlap.skew <- skewness(RO_ss)

#! sixth batch of summary statistics - biomodality----
sisterpairs <- length(sisters)

bimodality100 <-((symp0*sisterpairs) *  (symp100*sisterpairs)) / ((sisterpairs/2)*(sisterpairs/2))
bimodality90  <-((symp0*sisterpairs) *  (symp90*sisterpairs)) / ((sisterpairs/2)*(sisterpairs/2))
bimodality75  <-((symp0*sisterpairs) *  (symp75*sisterpairs)) / ((sisterpairs/2)*(sisterpairs/2))
bimodality50  <-((symp0*sisterpairs) *  (symp50*sisterpairs)) / ((sisterpairs/2)*(sisterpairs/2))


#! (NO RUN) seventh batch of summary statistics - ARC (NO RUN)---- 
#print(paste("running ARC ... takes a min"))#TOOK FROM PREVIOUS ARC ANALYSIS IN ENMTOOLS
#ARC <- calculateARC(phy, sp.rasters) #TOOK FROM PREVIOUS ARC ANALYSIS IN ENMTOOLS

#ARCint <- ARC$coefficients[[1,1]]#TOOK FROM PREVIOUS ARC ANALYSIS IN ENMTOOLS
#ARCslope <- ARC$coefficients[[1,2]]#TOOK FROM PREVIOUS ARC ANALYSIS IN ENMTOOLS

# Create output dataframe----

ntips         <- length(phy$tip.label) 
ROmean        <- range.overlap.av
ROsd          <- range.overlap.sd
ROslope       <- range.overlap.slope 
ROintercept   <- range.overlap.intercept 
ROskew        <- range.overlap.skew
ROkurtosis    <- range.overlap.kurt
RO0           <- symp0
RO50          <- symp50 
RO75          <- symp75 
RO90          <- symp90 
RO100          <- symp100
TOmean          <- TO.av
TOsd          <- TO.sd 
ASYMmean          <- range.asymmetry.av 
ASYMsd          <- range.asymmetry.sd
ASYMslope          <- range.asymmetry.slope 
ASYMintercept          <- range.asymmetry.intercept
RDmean          <- range.distance.av
RDsd          <- range.distance.sd 
RDintercept          <- range.distance.intercept 
RDslope          <- range.distance.slope
BIMOD50          <- bimodality50
BIMODE75          <- bimodality75 
BIMOD90          <- bimodality90 
BIMOD100          <- bimodality100
RSskew        <- range.size.skew 
RSmean        <- range.size.av 
RSsd          <- range.size.sd
CI          <- collessI 
Beta          <- beta
Gamma          <- gamma 
SI          <- sackinI

#Make table
Trich_tmp_Df <- c(ntips,ROmean, ROsd, ROslope, ROintercept, ROskew, ROkurtosis, RO0, RO50, RO75, RO90, RO100,
                TOmean, TOsd, ASYMmean, ASYMsd, ASYMslope, ASYMintercept, RDmean, RDsd, RDintercept,
                RDslope, BIMOD50, BIMODE75, BIMOD90, BIMOD100, CI, Beta, Gamma, SI)

#Gives names to variables
names<-c("ntips","ROmean", "ROsd", "ROslope", "ROintercept", "ROskew", "ROkurtosis", "RO0", "RO50", "RO75", "RO90", "RO100",
         "TOmean", "TOsd", "ASYMmean", "ASYMsd", "ASYMslope", "ASYMintercept", "RDmean", "RDsd", "RDintercept",
         "RDslope", "BIMOD50", "BIMODE75", "BIMOD90", "BIMOD100", "CI", "Beta", "Gamma", "SI")

#Selecting the variables based on Skeels & Cardillo (2020)
Trich_tmp_Df <- c(ROmean,RO90, RO100,  RSmean ,RSsd ,
                  TOmean, ASYMslope, ASYMintercept,RDsd, RDintercept,SI, ARCintTri, ARCslopeTri)

#Naming the variables
names<-c("ROmean", "RO90", "RO100", "RSmean" ,"RSsd" ,
         "TOmean", "asymslope", "asymintercept", "RDsd", "RDintercept", "SI", "ARCint", "ARCslope")

#Creating definitive dataframe
Tricho_tmp_df<-  data.frame(Trich_tmp_Df, row.names = names)

# rows for columns
Tricho_tmp_df <- as.data.frame(t(Tricho_tmp_df))

#make as table
setDT(Tricho_tmp_df, keep.rownames = TRUE)[] 

#add column
geo.mode<- c(NA) #create geo.mode

Tricho_tmp_df$rn <- geo.mode #substituting it with useless column

Tricho_tmp_df<- Tricho_tmp_df %>% rename(geo.mode=rn) # rename it

Tricho_tmp_df #check

#Write table in .csv format
write.csv(Tricho_tmp_df,file = "Tricho_Sum_Stat.csv", row.names = F)

#Have a look
Tricho_tmp_df<-read.csv("Tricho_Sum_Stat.csv", sep =";")


#________________________________________________________________________________-----
#
#MODEL SELECTION-------------------------------------------------------------------------------

#libraries----
library("ggplot2") #plots
library("scales") #for bblank_theme
library("data.table") #organizing tables
library("caret") #accuracy of sim
library("tidyverse") #useful stuff
library("klaR") #fitting LDA

###LDA analysis ----

#_ _ _ _ _ _ _ _ _ _ _ _ ---------------
#
# Taophila ----


#Prepare data----

empirical<-Tao_tmp_df
#or
#empirical<-read.csv("Taophila_Sum_Stat.csv", header=T, sep=",")
sim<-read.csv("Data_simulation.csv", header=T, sep=";")

str(sim)
str(empirical)
is.factor(sim$geo.mode)

#I put geo.mode as factor, that is more comfortable

sim$geo.mode<-as.factor(sim$geo.mode)
summary(sim)

train<-sim
test<-empirical

#Fitting model with lda() function-----

fit_lda <- lda(geo.mode~., data = train)
coef(fit_lda)

#Predicting test data.

pred_lda <- predict(fit_lda, test)
data.frame(original = test$geo.mode, pred = pred_lda$class)

#accuracy (Already tested in Skeels & Cardillo 2020)---------

mode.lda.predict <- train(geo.mode ~ ., method = "lda", data = train)
predictTest = predict(fit_lda, newdata = test, type = "response")

confusionMatrix(sim$geo.mode, predict(mode.lda.predict, sim))

#Writing results and plotting them-------

#Make Dataframe with posterior probabilities

predictTest$posterior<-as.data.frame(predictTest$posterior)

Tao_pp <- as.data.frame(t(predictTest$posterior))

setDT(Tao_pp, keep.rownames = TRUE)[] 
Tao_pp<- Tao_pp %>% rename(mode=rn,
                  pp="1")
          
#Have a look
Tao_pp

#Write pp in .csv
write.csv(Tao_pp,file="Tao_Lda_pp.csv", row.names=F)

Tao_pp<-read.csv("Tao_Lda_pp.csv")

          
#plot


bp<-ggplot(data=Tao_pp, aes(x=,factor(1), y=pp, fill=mode)) + 
  geom_bar(stat="identity")+
  scale_fill_manual(values=c("#34968f","#925f33","#dec17c","grey" ,"#03675f"))

#Plot as a pie chart
pie_chart <- bp + coord_polar("y", start=0)+  theme_void() +
  theme(axis.text.x=element_blank()) 

pie_chart


#_ _ _ _ _ _ _ _ _ _-------
#
# Tricholapita----------

#Prepare data-----
empirical_tr<-Tricho_tmp_df
#or
#empirical<-read.csv("Tricholapita_Sum_Stat_a.csv", header=T, sep=";")
sim<-read.csv("Data_simulation.csv", header=T, sep=";")

str(sim)
str(empirical_tr)
is.factor(sim$geo.mode)

#I put geo.mode as factor, that is more comfortable

sim$geo.mode<-as.factor(sim$geo.mode)
summary(sim)

train_tr<-sim
test_tr<-empirical_tr

#Fitting model with lda() function--------

fit_lda_tr <- lda(geo.mode~., data = train_tr)
coef(fit_lda_tr)

#Predicting test data.

pred_lda_tr <- predict(fit_lda_tr, test_tr)
data.frame(original = test$geo.mode, pred = pred_lda$class)

#accuracy (Already tested in Skeels & Cardillo 2020 and before)----

mode.lda.predict <- train(geo.mode ~ ., method = "lda", data = train)
predictTest = predict(fit_lda, newdata = test, type = "response")

confusionMatrix(sim$geo.mode, predict(mode.lda.predict, sim))

#Writing results and plotting them-----

#Make Dataframe with posterior probabilities
predictTest$posterior<-as.data.frame(predictTest$posterior)
Tricho_pp <- as.data.frame(t(predictTest$posterior))

setDT(Tricho_pp, keep.rownames = TRUE)[] 
Tricho_pp<- Tricho_pp %>% rename(mode=rn,
                              pp="1")
#Have a look
Tricho_pp

#Write pp in .csv
write.csv(Tricho_pp,file="Tricho_Lda_pp.csv", row.names=F)

#plot
tbp<-ggplot(data=Tricho_pp, aes(x=,factor(1), y=pp, fill=mode)) + 
  geom_bar(stat="identity")+ 
  scale_fill_manual(values=c("#34968f","#925f33","#dec17c","grey" ,"#03675f"))#8b5322"

pie <- tbp + coord_polar("y", start=0)+  theme_void() +
  theme(axis.text.x=element_blank()) 
pie
#_ _ _ _ _ _  _ _ _ _ _  _ _ _  _ _ _ _ _ _------


#  PGLS CORRELATION BETWEEN SPECIES AGES AND RANGE SIZE -----
#_________________________________________________________________________________________________________------------

#Let's prepare de tree for the analysis

tree<- read.nexus("Ingroup_tree.tre")

plot(tree)


#dropping useless tips as root etc.
to_drop <- c("Taophila_mantillerii_4373", "Montrouzierella_tuberculata_NC661",
             "Samuelsonia_pilosa_NC816", "Samuelsonia_melas_NC786",
             "Montrouzierella_nana_NC711", "Dematochroma_laboulbenei_855" )

tree_reduced <- drop.tip(tree, to_drop)

#rename tips, just in case the analysis wants the same name coincidence

#taophila
tree_reduced$tip.label[tree_reduced$tip.label=="Taophila_wanati_4596"] <- "T_wanati"
tree_reduced$tip.label[tree_reduced$tip.label=="Taophila_bituberculata_NC102"] <- "T_bituberculata"
tree_reduced$tip.label[tree_reduced$tip.label=="Taophila_millei_4594"] <- "T_millei"           
tree_reduced$tip.label[tree_reduced$tip.label=="Taophila_carinata_4384"] <- "T_carinata"           
tree_reduced$tip.label[tree_reduced$tip.label=="Taophila_nigrans_4381"] <- "T_nigrans"           
tree_reduced$tip.label[tree_reduced$tip.label=="Taophila_joliveti_4601"] <- "T_joliveti"           
tree_reduced$tip.label[tree_reduced$tip.label=="Taophila_gotica_4420"] <- "T_goa"           
tree_reduced$tip.label[tree_reduced$tip.label=="Taophila_hacki_NC083"] <- "T_hackae"           
tree_reduced$tip.label[tree_reduced$tip.label=="Taophila_draco_4407"] <- "T_draco"           
tree_reduced$tip.label[tree_reduced$tip.label=="Taophila_davincii_4397"] <- "T_davincii"           
tree_reduced$tip.label[tree_reduced$tip.label=="Taophila_dapportoi_4452"] <- "T_dapportoi"           
tree_reduced$tip.label[tree_reduced$tip.label=="Taophila_corvi_4605"] <- "T_corvi"           
tree_reduced$tip.label[tree_reduced$tip.label=="Taophila_subsericea_4460"] <- "T_subsericea"           
tree_reduced$tip.label[tree_reduced$tip.label=="Taophila_sideralis_4599"] <- "T_sideralis"           
tree_reduced$tip.label[tree_reduced$tip.label=="Taophila_sagittarii_NC060"] <- "T_sagittarii"           
tree_reduced$tip.label[tree_reduced$tip.label=="Taophila_samuelsoni_chi"] <- "T_samuelsoni"           
tree_reduced$tip.label[tree_reduced$tip.label=="Taophila_scorpii_4607"] <- "T_scorpii"           
tree_reduced$tip.label[tree_reduced$tip.label=="Tricholapita_tridentata_3936"] <- "T_tridentata"
tree_reduced$tip.label[tree_reduced$tip.label=="Tricholapita_aphrodita_3939"] <- "T_aphrodita"           
tree_reduced$tip.label[tree_reduced$tip.label=="Tricholapita_kronica_3932"] <- "T_kronica"           
tree_reduced$tip.label[tree_reduced$tip.label=="Tricholapita_atlantis_3950"] <- "T_atlantis"           
tree_reduced$tip.label[tree_reduced$tip.label=="Tricholapita_mars_NC058"] <- "T_mars"           
tree_reduced$tip.label[tree_reduced$tip.label=="Tricholapita_gaea_NC277"] <- "T_gaea"           
tree_reduced$tip.label[tree_reduced$tip.label=="Tricholapita_ourana_3983"] <- "T_ourana"           
tree_reduced$tip.label[tree_reduced$tip.label=="Tricholapita_oceanica_3951"] <- "T_oceanica"           
tree_reduced$tip.label[tree_reduced$tip.label=="Tricholapita_riberai_3940"] <- "T_riberai"           
tree_reduced$tip.label[tree_reduced$tip.label=="Tricholapita_reidi_3952"] <- "T_reidi"           
tree_reduced$tip.label[tree_reduced$tip.label=="Tricholapita_hermetica_3941"] <- "T_hermetica"           
tree_reduced$tip.label[tree_reduced$tip.label=="Tricholapita_olympica_3949"] <- "T_olympica"

plot(tree_reduced)
write.tree(tree_reduced,"Tree_pruned.tre")

################################################################################

#UPLOAD READY TREE----
tree<-read.tree("Tree_pruned.tre")
plot(tree)

#Caculating tip ages 

calculate_tip_ages<-function(tree){
  node.age(tree)->phy.age
  cbind(phy.age$edge,phy.age$age, tree$edge.length)->BL.position
  max(phy.age$age)-BL.position[,3]->dist.tip
  cbind(BL.position,dist.tip)->BL.positions
  BL.positions[,5]+BL.positions[,4]->ages
  cbind(BL.positions,ages)->BL.positions
  as.data.frame(BL.positions)->node.ages
  names(node.ages)<-c("parental.node","daughter.node","dist.root","BL","dist.tip","mrca.age")
  ## node.ages is a data frame listing as variables the identity of parental and
  #daughter nodes, the distance from the root and from the present of each node,
  #the branch length and the age of the most recent common ancestor
  node.ages[node.ages[,2]<length(tree$tip)+1,]->species.ages
  row.names(species.ages)<-tree$tip[species.ages$daughter.node]
  ## species ages is node.ages data frame reduced to the tips (species)
  species.ages<-species.ages[order(row.names(species.ages)),]
  output.table<-as.data.frame(cbind(row.names(species.ages),species.ages$mrca.age))
  colnames(output.table)<-c('tip','tip.age')
  return(output.table)
}

calculate_tip_ages(tree)

#Calculating the size of the range of distribution for each species (number of cells occupied)

## project raster to utm-58S (epsg:3060 -GRANDE TERRE) to have more area accuracy
#Taophila prj
T_subsericea_prj    <- projectRaster(T_subsericea$range, crs = "+init=epsg:3060")
T_bituberculata_prj <- projectRaster(T_bituberculata$range, crs = "+init=epsg:3060")
T_carinata_prj      <- projectRaster(T_carinata$range, crs = "+init=epsg:3060")
T_corvi_prj         <- projectRaster(T_corvi$range, crs = "+init=epsg:3060")
T_davincii_prj      <- projectRaster(T_davincii$range, crs = "+init=epsg:3060")
T_dapportoi_prj     <- projectRaster(T_dapportoi$range, crs = "+init=epsg:3060")
T_draco_prj         <- projectRaster(T_draco$range, crs = "+init=epsg:3060")
T_goa_prj           <- projectRaster(T_goa$range, crs = "+init=epsg:3060")
T_hackae_prj        <- projectRaster(T_hackae$range, crs = "+init=epsg:3060")
T_joliveti_prj      <- projectRaster(T_joliveti$range, crs = "+init=epsg:3060")
T_millei_prj        <- projectRaster(T_millei$range, crs = "+init=epsg:3060")
T_nigrans_prj       <- projectRaster(T_nigrans$range, crs = "+init=epsg:3060")
T_sagittarii_prj    <- projectRaster(T_sagittarii$range, crs = "+init=epsg:3060")
T_samuelsoni_prj    <- projectRaster(T_samuelsoni$range, crs = "+init=epsg:3060")
T_scorpii_prj       <- projectRaster(T_scorpii$range, crs = "+init=epsg:3060")
T_sideralis_prj     <- projectRaster(T_sideralis$range, crs = "+init=epsg:3060")
T_wanati_prj        <- projectRaster(T_wanati$range, crs = "+init=epsg:3060")
#Tricholapita prj
T_aphrodita_prj     <- projectRaster(T_aphrodita$range, crs = "+init=epsg:3060")
T_atlantis_prj      <- projectRaster(T_atlantis$range, crs = "+init=epsg:3060")
T_gaea_prj          <- projectRaster(T_gaea$range, crs = "+init=epsg:3060")
T_hermetica_prj     <- projectRaster(T_hermetica$range, crs = "+init=epsg:3060")
T_kronica_prj       <- projectRaster(T_kronica$range, crs = "+init=epsg:3060")
T_mars_prj          <- projectRaster(T_mars$range, crs = "+init=epsg:3060")
T_oceanica_prj      <- projectRaster(T_oceanica$range, crs = "+init=epsg:3060")
T_olympica_prj      <- projectRaster(T_olympica$range, crs = "+init=epsg:3060")
T_ourana_prj        <- projectRaster(T_ourana$range, crs = "+init=epsg:3060")
T_riberai_prj       <- projectRaster(T_riberai$range, crs = "+init=epsg:3060")
T_tridentata_prj    <- projectRaster(T_tridentata$range, crs = "+init=epsg:3060")
T_reidi_prj         <- projectRaster(T_reidi$range, crs = "+init=epsg:3060")


#Taophila range size
T_subsericea_range     <- freq(T_subsericea_prj)
T_bituberculata_range  <- freq(T_bituberculata_prj)
T_carinata_range       <- freq(T_carinata_prj)
T_corvi_range          <- freq(T_corvi_prj)
T_davincii_range       <- freq(T_davincii_prj)
T_dapportoi_range      <- freq(T_dapportoi_prj)
T_draco_range          <- freq(T_draco_prj)
T_goa_range            <- freq(T_goa_prj)
T_hackae_range         <- freq(T_hackae_prj)
T_joliveti_range       <- freq(T_joliveti_prj)
T_millei_range         <- freq(T_millei_prj)
T_nigrans_range        <- freq(T_nigrans_prj)
T_sagittarii_range     <- freq(T_sagittarii_prj)
T_samuelsoni_range     <- freq(T_samuelsoni_prj)
T_scorpii_range        <- freq(T_scorpii_prj)
T_sideralis_range      <- freq(T_sideralis_prj)
T_wanati_range         <- freq(T_wanati_prj)
#Tricholapita range size
T_aphrodita_range      <- freq(T_aphrodita_prj)
T_atlantis_range       <- freq(T_atlantis_prj)
T_gaea_range           <- freq(T_gaea_prj)
T_hermetica_range      <- freq(T_hermetica_prj)
T_kronica_range        <- freq(T_kronica_prj)
T_mars_range           <- freq(T_mars_prj)
T_oceanica_range       <- freq(T_oceanica_prj)
T_olympica_range       <- freq(T_olympica_prj)
T_ourana_range         <- freq(T_ourana_prj)
T_riberai_range        <- freq(T_riberai_prj)
T_tridentata_range     <- freq(T_tridentata_prj)
T_reidi_range          <- freq(T_reidi_prj)

#create dataframe

output.table

range_size <- c(T_bituberculata_range[1,2], T_carinata_range[1,2], T_corvi_range[1,2],T_dapportoi_range[1,2], 
                T_davincii_range[1,2], T_draco_range[1,2], T_goa_range[1,2], T_hackae_range[1,2],
                T_joliveti_range[1,2], T_millei_range[1,2], T_nigrans_range[1,2], T_sagittarii_range[1,2],
                T_samuelsoni_range[1,2], T_scorpii_range[1,2], T_sideralis_range[1,2], T_subsericea_range[1,2],T_wanati_range[1,2],
                T_aphrodita_range[1,2], T_atlantis_range[1,2], T_gaea_range[1,2],T_hermetica_range[1,2], 
                T_kronica_range[1,2], T_mars_range[1,2], T_oceanica_range[1,2], T_olympica_range[1,2],
                T_ourana_range[1,2], T_riberai_range[1,2], T_tridentata_range[1,2], T_reidi_range[1,2]
                )
table<- cbind(range_size, output.table)

table<-table %>% relocate (range_size, .after = tip.age)

write.csv(table, "age_rangesize_wholegroup.csv", row.names = F)

#UPLOAD READY TABLE----
table<-read.csv("age_rangesize_wholegroup.csv", row.names = 1, header = T, sep= ",")


#PGLS ANALYSIS----

#have a look on the data and the tree
table
tree

#changing column names
table<-rownames_to_column(table, var = "species")

#check names of tips and table
name.check(tree, table$species)

#simple plot to have a look
plot(table[, c("tip.age", "range_size")])

# Extract columns
age <- table[, "tip.age"]
range_size <- table[, "range_size"]

# Give them names
names(age) <- names(range_size) <- table$species

###WHOLE DATASET ANALYSES without logaritmisation of variables

#Pagel's l model
fitpagel <- gls(range_size ~  tip.age, correlation = corPagel(0.5, phy = tree,  form =  ~ species,
                                                              fixed = FALSE), 
                data = table, method = "ML")

summary(fitpagel)
plot(range_size ~ age)
abline(a = coef(fitpagel)[1], b = coef(fitpagel)[2])

anova(fitpagel)
#let see residuals
res <- resid(fitpagel, type="n")
qqnorm(res)
qqline(res)

#look homoscedasticity
plot(fitpagel, resid(., type="n")~fitted(.), main="Normalized Residuals v Fitted Values",
     abline=c(0,0))

#look at the residuals normality
hist(resid(fitpagel))

#the skew of the residuals seems positive so we will logaritmize the variables and repeat the analysis

#PGLS WITH LOGARITMIZATION OF VARIABLES---------

#####FIT PAGEL's L MODEL----

#Pagel PGLS
fitpagel <- gls(log(range_size) ~  log(tip.age), correlation = corPagel(0.5, phy = tree,  form =  ~ species,
                                                                        fixed = FALSE), 
                data = table, method = "ML")

summary(fitpagel)
plot(log(range_size) ~ log(age))
abline(a = coef(fitpagel)[1], b = coef(fitpagel)[2])

anova(fitpagel)

#let see residuals
res <- resid(fitpagel, type="n")
qqnorm(res)
qqline(res)

#look homoscedasticity
plot(fitpagel, resid(., type="n")~fitted(.), main="Normalized Residuals v Fitted Values",
     abline=c(0,0))


#_________________________________________________#----
#                                                 #----
#                     END                         #----
#_________________________________________________#----
