# Supplementary material for: Analysis of intrinsic evolutionary factors leading to microendemic distributions in New Caledonian leaf beetles
Source: Sci Rep. 2023 Apr 27;13:6909. doi: 10.1038/s41598-023-34104-z (PMC10140066; doi:10.1038/s41598-023-34104-z)
Supplement: Supplementary file 3 — Supplementary Information 3. [file 41598_2023_34104_MOESM3_ESM.r]

#________________________________________________________________________________________________________#
#                                                                                                        
#                                                                                                        
#     Protracted  allopatric speciation explains leads to microendemicity patterns in New Caledonia       
#                                                                                                        
#                            Leonardo PLATANIA & Jes�s G�MEZ-ZURITA                                      
#                                                                                                        
#                                                                                                        
#________________________________________________________________________________________________________#


# SCRIPT 1: Diversification analyses
#____________________________________
#
setwd("C:/Users/leona/Dropbox/From_Computer_Marta/Lavoro_IBE/Files_Gold_Taophila/Diversification Paper/PAPER/results con BD TREES/Tree 2 clock _ NOjol_SIbitub/Diversification")

#Libraries----
library("ape")        
library("BAMMtools")  
library("RPANDA")   
library("DDD")        
library ("tidyverse") 
library("dplyr")      
library("coda")
library("BoskR")      


#_______________________________________________________________________________----
#BAMM----
#Before BAMM Analysis (Setting priors) (NO RUN post BAMM) ----

#load tree
phy<-read.tree("Ingroup_tree_unrooted.tre")
plot(phy)
#Set priors
setBAMMpriors(
  phy,
  total.taxa = 30,
  traits = NULL,
  outfile = "MY_Priors_tree_BD_2clock_NOjol_NObit_Mantillerii_unrooted.txt",
  Nmax = 1000,
  suppressWarning = FALSE
)


#load tree and evend data from analysis----
phy<-read.tree("Ingroup_tree_unrooted.tre")
tree<-phy
plot(tree)
edata <- getEventData(tree, eventdata = "event_data_Mantillerii_unroot.txt", burnin=0.1) #put the correct event data file depending on which tree are you analysing (event_data.txt/event_data_tao.txt/event_data_tricho.txt)
class(edata)

#assessing mcmc convergence----
mcmcout <- read.csv("mcmc_out_Mantillerii_unroot.txt", header=T) #put the correct event data file depending on which tree are you analysing (mcmc_out.txt/mcmc_out_tao.txt/mcmc_out_tricho.txt)
plot(mcmcout$logLik ~ mcmcout$generation)

#discard  samples burning
burnstart <- floor(0.1 * nrow(mcmcout))
postburn <- mcmcout[burnstart:nrow(mcmcout),] 

#check the effective sample sizes of the log-likelihood 
#and the number of shift events present in each sample.
effectiveSize(postburn$N_shifts)
effectiveSize(postburn$logLik)

#post probability of models from BAMM----
post_probs <- table(postburn$N_shifts) / nrow(postburn)
names(post_probs)
#post_probs["1"] / post_probs["2"]
shift_probs <- summary(edata)

#Best shift configuration----
credset<-credibleShiftSet(edata, 1, threshold=5)
bshiftconf<- getBestShiftConfiguration(credset, 1, threshold=5 )

#bayesfactor 
postfile <- "mcmc_out_Mantillerii_unroot.txt" #put the correct event data file depending on which tree are you analysing (mcmc_out.txt/mcmc_out_tao.txt/mcmc_out_tricho.txt)
bfmat <- computeBayesFactors(postfile, expectedNumberOfShifts=1, burnin=0.1)
bfmat

bammtree<-plot.bammdata(edata, lwd=2, legend=T) #look at the tree

ratesHistogram(bammtree, lty=0) #look at histogram density/speciation rate

#Bayesian credible set of shift configuration 
css <- credibleShiftSet(edata, expectedNumberOfShifts=1, threshold=5, set.limit = 0.95)

css$number.distinct

summary(css)
plot.credibleshiftset(css)

#finding the best shift configuration
best <- getBestShiftConfiguration(edata, expectedNumberOfShifts=1)
plot.bammdata(best, lwd = 2)
addBAMMshifts(best, cex=2.5)

#marginal shift configuration
marg_probs <- marginalShiftProbsTree(edata)
plot.phylo(marg_probs)

#Rate through time----

plotRateThroughTime(edata, ratetype="speciation", opacity = 0.008, intervalCol="green", avgCol="darkgreen", yticks=8, ylim=c(0,0.6))
plotRateThroughTime(edata, ratetype="extinction", opacity = 0.008, intervalCol="gray", avgCol="black", yticks=8, ylim=c(0,0.6))
plotRateThroughTime(edata, ratetype="netdiv", intervalCol="red", avgCol="darkred", yticks=8, ylim=c(0,0.6))


#look at the mean rate for different clades, ----
#have a look at the node numbers
plot.phylo(tree)
nodelabels()
tiplabels()


#select nodes interested
allrates <- getCladeRates(edata)
allrates

mean(allrates$lambda) #mean spec rate
quantile(allrates$lambda, c(0.05, 0.95)) #90 HPD

mean(allrates$mu) #mean ext rate
quantile(allrates$mu, c(0.05, 0.95)) #90 HPD


TrichoJolicladerates <- getCladeRates(edata, node=41)
mean(TrichoJolicladerates$lambda)

taophilarates <- getCladeRates(edata, node=53)
mean(taophilarates$lambda)

subsericearates <- getCladeRates(edata, node=59)
mean(subsericearates$lambda)

ingrouprates <- getCladeRates(edata, node=40)
mean(ingrouprates$lambda)


#_______________________________________________________________________________----
#DIVERSIFICATION MODELS---- 

#Load trees and prepare for analyses----

tree<- read.tree("Ingroup_tree_unrooted.tre")

#Have a look
plot(tree) #change object to see the others
is.ultrametric(tree) #Just to make sure that the tree is ultrametric

#make branching times objects  (for DDD)
bt.all <-branching.times(tree)

#LTT plot-----
mltt.plot(tree, legend=T)

#Fitting diversification models------

#_ _ _ _ _ _ _ _ _ _ _ _ _ _ _ _ _ _ ----
# Time dependent models-------

## Set 7 scenarios of constant and variable lambda and mi----
# t = time
# y = vector of initial values feeding to the functions of lambda and mi

lambda.cst <- function(t,y){y}                       #lambda constant
lambda.expo <- function(t,y){y[1]*exp(y[2]*t)}       #lambda variable exponentially
lambda.lin <- function(t,y){abs(y[1] + y[2] * t)}    #lambda variable linearly


mu.cst <- function(t,y){y}                           #mi constant
mu.expo <- function(t,y){y[1]*exp(y[2]*t)}           #mi variable exponentially
mu.lin <-function(t,y){abs(y[1] + y[2] * t)}         #mi variable linearly
no.mu <-function(t,y){0}                             #mi = 0

###Set pars----

par <- list(c(0.09), c(0.09, 0.005), c(0.05, 0.01), c(0.05, 0.01), c(0.05, 0.01, 0.005), c(0.09, 0.001, 0.005), c(0.05, 0.005, 0.01), 
            c(0.05, 0.005, 0.001), c(0.05, 0.01, 0.005, 0.0001), c(0.09, 0.001, 0.005, 0.0001))

#fraction   #to put in f =
fingroup <- 30/33

####fitting time dependent models----
tot_time_all <-max(node.age(tree)$ages) #crown age -->29.09234

#1- (CR1) Pure Birth model (constant speciation and no extinction)
BCST       <- fit_bd(tree, tot_time_all, f.lamb=lambda.cst, f.mu=no.mu,   
                     lamb_par=par[[1]][1], mu_par=c(),
                     cst.lamb=TRUE,fix.mu=TRUE, cond="crown",f=fingroup,dt=1e-3)  

#2- (CR2) Birth-Death model (Constant speciation and constant extinction)
BCSTDCST <- fit_bd(tree, tot_time_all, f.lamb=lambda.cst, f.mu=mu.cst, 
                   lamb_par=par[[2]][1],mu_par= par[[2]][2],
                   cst.lamb=TRUE,cst.mu=TRUE,cond="crown",f=fingroup,dt=1e-3)

#3- (TD3) Pure birth model with exponential variation in speciation rate
BTimeVar_EXPO <- fit_bd(tree, tot_time_all, f.lamb=lambda.expo, f.mu=no.mu, 
                        lamb_par=par[[3]][c(1,2)], mu_par=c(),
                        expo.lamb=TRUE, fix.mu=TRUE,cond="crown",f=fingroup,dt=1e-3)

#4- (TD4) Pure birth model with linear variation in speciation rate
BTimeVar_LIN <- fit_bd(tree, tot_time_all, f.lamb=lambda.lin, f.mu=no.mu, 
                       lamb_par=par[[4]][c(1,2)], mu_par=c(),
                       fix.mu =TRUE,cond="crown",f=fingroup,dt=1e-3)

#5- (TD7) Birth death model with exponential variation in speciation rate and constant extinction 
BTimeVarDCST_EXPO  <- fit_bd(tree, tot_time_all, f.lamb=lambda.expo, f.mu=mu.cst, 
                             lamb_par=par[[5]][c(1,2)], mu_par=par[[5]][3],
                             expo.lamb=TRUE,cst.mu = TRUE,cond="crown",f=fingroup,dt=1e-3)

#6- (TD8) Birth-death model with linear variation in speciation rate and constant extinction
BTimeVarDCST_LIN  <- fit_bd(tree, tot_time_all, f.lamb=lambda.lin, f.mu=mu.cst,     
                            lamb_par=par[[6]][c(1,2)], mu_par=par[[6]][3],
                            cst.mu=TRUE,cond="crown",f=fingroup,dt=1e-3) 

#7- (TD5) Birth-death model with constant speciation and exponential variation in extinction rate
BCSTDTimeVar_EXPO  <- fit_bd(tree, tot_time_all, f.lamb=lambda.cst, f.mu=mu.expo,  
                             lamb_par=par[[7]][1], mu_par=par[[7]][c(2,3)],
                             cst.lamb=TRUE,expo.mu=TRUE,cond="crown",f=fingroup,dt=1e-3) 

#8- (TD6) Birth-Death model with constant speciation and linear variation in extinction rate
BCSTDTimeVar_LIN <- fit_bd(tree, tot_time_all, f.lamb=lambda.cst, f.mu=mu.lin,
                           lamb_par=par[[8]][1], mu_par=par[[8]][c(2,3)],
                           cst.lamb=TRUE,cond="crown",f=fingroup,dt=1e-3)  

#9- (TD9) Birth-death model with exponential variation in both speciation and extinction
BTimeVarDTimeVar_EXPO  <- fit_bd(tree, tot_time_all, f.lamb=lambda.expo, f.mu=mu.expo, 
                                 lamb_par=par[[9]][c(1,2)], mu_par=par[[9]][c(3,4)],
                                 expo.lamb =TRUE,expo.mu=TRUE,cond="crown",f=fingroup,dt=1e-3)   

#10- (TD10) Birth-death model with linear variation in both speciation and extinction
BTimeVarDTimeVar_LIN  <- fit_bd(tree, tot_time_all, f.lamb=lambda.lin, f.mu=mu.lin, 
                                lamb_par=par[[10]][c(1,2)], mu_par=par[[10]][c(3,4)],
                                cond="crown",f=fingroup,dt=1e-3)                                                                    


#_ _ _ _ _ _ _ _ _ _ _ _ _ _ _ _ _ _----
#Fitting Environmental models----

#Environmental variable tab with mean T from Late Cretaceous (Starting here from the root age of the tree) transformed from DO^18 levels from Zachos et al 2001 (Condamine et al., 2013)
data("InfTemp")
env<-InfTemp

## Set 7 scenarios of constant and variable lambda and mi
# t = time
# x= temperature
# y = vector of initial values feeding to the functions of lambda and mi

lambda.cst.env <- function(t,x,y){y}                      #lambda constant
lambda.expo.env <- function(t,x,y){y[1]*exp(y[2]*x)}      #lambda exponential
lambda.lin.env <- function(t,x,y){abs(y[1] + y[2] * x)}   #lambda linear

mu.cst.env <- function(t,x,y){y}                          #mi constant
mu.expo.env <- function(t,x,y){y[1]*exp(y[2]*x)}          #mi exponential
mu.lin.env <-function(t,x,y){abs(y[1] + y[2] * x)}        #mi linear
f.mu.no.env<-function(t,x,y){0}                           #mi = 0


#11- (ED11) Exponential variation in speciation rate with temperature and no extinction
BTempVar_EXPO              <-        fit_env(tree, env, tot_time_all, f.lamb = lambda.expo.env , f.mu= f.mu.no.env, 
                                             lamb_par=par[[3]][c(1,2)], mu_par=c(), df= NULL, f = fingroup, meth = NULL,
                                             expo.lamb = T, fix.mu = T,
                                             dt=1e-3, cond = "crown")

#12- (ED12) Linear variation in speciation rate with temperature and no extinction
BTempVar_LIN               <-        fit_env(tree, env, tot_time_all, f.lamb = lambda.lin.env, f.mu= f.mu.no.env, 
                                             lamb_par=par[[4]][c(1,2)], mu_par=c(), df= NULL, f = fingroup,
                                             fix.mu = T, dt=1e-3, cond = "crown")

#13- (ED15) Exponential variation in speciation rate with temperature and constant extinction
BTempVarDCST_EXPO           <-       fit_env(tree, env, tot_time_all, f.lamb =lambda.expo.env , f.mu= mu.cst.env, 
                                             lamb_par=par[[5]][c(1,2)], mu_par=par[[5]][3], df= NULL, f = fingroup,
                                             cst.mu = T, expo.lamb = T, dt=1e-3, cond = "crown")

#14- (ED16) Linear variation in speciation rate with temperature and constant extinction
BTempVarDCST_LIN           <-       fit_env(tree, env, tot_time_all, f.lamb =lambda.lin.env , f.mu= mu.cst.env, 
                                            lamb_par=par[[6]][c(1,2)],mu_par=par[[6]][3], df= NULL, f = fingroup,
                                            cst.mu = T, dt=1e-3, cond = "crown")

#15- (ED13) Constant speciation and Exponential variation in extinction rate with temperature
BCSTDTempVar_EXPO          <-        fit_env(tree, env, tot_time_all, f.lamb = lambda.cst.env , f.mu=mu.expo.env, 
                                             lamb_par=par[[7]][1], mu_par=par[[7]][c(2,3)],df= NULL, f = fingroup,
                                             cst.lamb = T, expo.mu = T, dt=1e-3, cond = "crown")

#16-(ED14) Constant speciation and Linear variation in extinction rate with temperature
BCSTDTempVar_LIN           <-        fit_env(tree, env, tot_time_all, f.lamb =lambda.cst.env , f.mu= mu.lin.env, 
                                             lamb_par=par[[8]][1], mu_par=par[[8]][c(2,3)], df= NULL, f = fingroup,
                                             cst.lamb = T, dt=1e-3, cond = "crown")

#17- (ED17) Exponential variation in both speciation and exctinction rates with temperature
BTempVarDTempVar_EXPO      <-        fit_env(tree, env, tot_time_all, f.lamb = lambda.expo.env , f.mu=mu.expo.env , 
                                             lamb_par=par[[9]][c(1,2)], mu_par=par[[9]][c(3,4)], df= NULL, f = fingroup,
                                             expo.lamb = T, expo.mu = T, dt=1e-3, cond = "crown")

#18- (ED18) Linear variation in both speciation and exctinction rates with temperature
BTempVarDTempVar_LIN       <-        fit_env(tree, env, tot_time_all, f.lamb = lambda.lin.env , f.mu= mu.lin.env , 
                                             lamb_par=par[[10]][c(1,2)], mu_par=par[[10]][c(3,4)], df= NULL, f = fingroup,
                                             dt=1e-3, cond = "crown")


#_ _ _ _ _ _ _ _ _ _ _ _ _ _ _----

#Diversity dependent models----

#19- (DD19) Linear variation in speciation rate with diversity and constant extinction
DDLE<-  dd_ML(bt.all, ddmodel = 1, missnumspec = 3)    

#20- (DD20) Exponential variation in speciation rate with diversity and constant extinction
DDXE<-  dd_ML(bt.all, ddmodel = 2,missnumspec = 3)

#AICcs
DDLEaicc<--2*(DDLE$loglik)+6*(16/(16-3-1)) #3 parameters
DDXEaicc<--2*(DDXE$loglik)+6*(16/(16-3-1))

#
#
#_ _ _ _ _ _ _ _ _ _ _ _ _ _ _----

#Results overview----
#CR1<-BCST
#CR2<-BCSTDCST
#ED13<-BCSTDTempVar_EXPO
#ED14<-BCSTDTempVar_LIN
#TD5<-BCSTDTimeVar_EXPO
#TD6<-BCSTDTimeVar_LIN
#ED11<-BTempVar_EXPO
#ED12<-BTempVar_LIN
#ED15<-BTempVarDCST_EXPO
#ED16<-BTempVarDCST_LIN
#ED17<-BTempVarDTempVar_EXPO
#ED18<-BTempVarDTempVar_LIN
#TD3<-BTimeVar_EXPO
#TD4<-BTimeVar_LIN
#TD7<-BTimeVarDCST_EXPO
#TD8<-BTimeVarDCST_LIN
#TD9<-BTimeVarDTimeVar_EXPO
#TD10<-BTimeVarDTimeVar_LIN
#DD19<-DDXE
#DD20<-DDLE

#Make dataset----

#Prepare table
#variables order: LOGLIK, LAMBDA, ALPHA, MU, EPSILON, K, AICC

CR1<-c(BCST$LH, abs(BCST$lamb_par), NA, 0, NA, NA, BCST$aicc)
CR2<-c(BCSTDCST$LH, abs(BCSTDCST$lamb_par), NA, abs(BCSTDCST$mu_par),NA,NA, BCSTDCST$aicc)
TD3<-c(BTimeVar_EXPO$LH, abs(BTimeVar_EXPO$lamb_par[1]), abs(BTimeVar_EXPO$lamb_par[2]), 0, NA,NA, BTimeVar_EXPO$aicc)
TD4<-c(BTimeVar_LIN$LH, abs(BTimeVar_LIN$lamb_par[1]), abs(BTimeVar_LIN$lamb_par[2]), 0, NA, NA, BTimeVar_LIN$aicc)
TD5<-c(BCSTDTimeVar_EXPO$LH, abs(BCSTDTimeVar_EXPO$lamb_par),NA, abs(BCSTDTimeVar_EXPO$mu_par[1]), abs(BCSTDTimeVar_EXPO$mu_par[2]), NA, BCSTDTimeVar_EXPO$aicc)
TD6<-c(BCSTDTimeVar_LIN$LH, abs(BCSTDTimeVar_LIN$lamb_par),NA, abs(BCSTDTimeVar_LIN$mu_par[1]), abs(BCSTDTimeVar_LIN$mu_par[2]), NA,  BCSTDTimeVar_LIN$aicc)
TD7<-c(BTimeVarDCST_EXPO$LH, abs(BTimeVarDCST_EXPO$lamb_par[1]),abs(BTimeVarDCST_EXPO$lamb_par[2]), abs(BTimeVarDCST_EXPO$mu_par),NA,NA, BTimeVarDCST_EXPO$aicc)
TD8<-c(BTimeVarDCST_LIN$LH, abs(BTimeVarDCST_LIN$lamb_par[1]), abs(BTimeVarDCST_LIN$lamb_par[2]),abs(BTimeVarDCST_LIN$mu_par),NA, NA, BTimeVarDCST_LIN$aicc)
TD9<-c(BTimeVarDTimeVar_EXPO$LH, abs(BTimeVarDTimeVar_EXPO$lamb_par[1]), abs(BTimeVarDTimeVar_EXPO$lamb_par[2]), abs(BTimeVarDTimeVar_EXPO$mu_par[1]),abs(BTimeVarDTimeVar_EXPO$mu_par[2]),NA, BTimeVarDTimeVar_EXPO$aicc)
TD10<-c(BTimeVarDTimeVar_LIN$LH, abs(BTimeVarDTimeVar_LIN$lamb_par[1]),abs(BTimeVarDTimeVar_LIN$lamb_par[2]), abs(BTimeVarDTimeVar_LIN$mu_par[1]), abs(BTimeVarDTimeVar_LIN$mu_par[2]),NA, BTimeVarDTimeVar_LIN$aicc)
ED11<-c(BTempVar_EXPO$LH, abs(BTempVar_EXPO$lamb_par[1]), abs(BTempVar_EXPO$lamb_par[2]), 0,NA, NA, BTempVar_EXPO$aicc)
ED12<-c(BTempVar_LIN$LH, abs(BTempVar_LIN$lamb_par[1]), abs(BTempVar_LIN$lamb_par[2]), 0, NA,NA, BTempVar_LIN$aicc)
ED13<-c(BCSTDTempVar_EXPO$LH, abs(BCSTDTempVar_EXPO$lamb_par),NA, abs(BCSTDTempVar_EXPO$mu_par[1]), abs(BCSTDTempVar_EXPO$mu_par[2]),NA, BCSTDTempVar_EXPO$aicc)
ED14<-c(BCSTDTempVar_LIN$LH, abs(BCSTDTempVar_LIN$lamb_par),NA, abs(BCSTDTempVar_LIN$mu_par[1]), abs(BCSTDTempVar_LIN$mu_par[2]),NA, BCSTDTempVar_LIN$aicc)
ED15<-c(BTempVarDCST_EXPO$LH, abs(BTempVarDCST_EXPO$lamb_par[1]), abs(BTempVarDCST_EXPO$lamb_par[2]), abs(BTempVarDCST_EXPO$mu_par),NA,NA, BTempVarDCST_EXPO$aicc)
ED16<-c(BTempVarDCST_LIN$LH, abs(BTempVarDCST_LIN$lamb_par[1]), abs(BTempVarDCST_LIN$lamb_par[2]), abs(BTempVarDCST_LIN$mu_par),NA,NA, BTempVarDCST_LIN$aicc)
ED17<-c(BTempVarDTempVar_EXPO$LH, abs(BTempVarDTempVar_EXPO$lamb_par[1]),abs(BTempVarDTempVar_EXPO$lamb_par[2]), abs(BTempVarDTempVar_EXPO$mu_par[1]), abs(BTempVarDTempVar_EXPO$mu_par[2]),NA, BTempVarDTempVar_EXPO$aicc)
ED18<-c(BTempVarDTempVar_LIN$LH, abs(BTempVarDTempVar_LIN$lamb_par[1]), abs(BTempVarDTempVar_LIN$lamb_par[2]), abs(BTempVarDTempVar_LIN$mu_par[1]), abs(BTempVarDTempVar_LIN$mu_par[2]),NA, BTempVarDTempVar_LIN$aicc)
DD19<-c(DDLE$loglik, DDLE$lambda,NA, DDLE$mu, NA, DDLE$K, DDLEaicc)
DD20<-c(DDXE$loglik, DDXE$lambda,NA, DDXE$mu, NA, DDXE$K, DDXEaicc)

#createdf

dmodel_matrix <- rbind(CR1,
                       CR2,
                       TD3,
                       TD4,
                       TD5,
                       TD6,
                       TD7,
                       TD8,
                       TD9,
                       TD10,
                       ED11,
                       ED12,
                       ED13,
                       ED14,
                       ED15,
                       ED16,
                       ED17,
                       ED18,
                       DD19,
                       DD20)

#give name to variables
colnames(dmodel_matrix) <-  c("LH","lambda","alpha", "mu","epsilon","K","aicc")

#make matrix as dataframe
div_model_df<-as.data.frame(dmodel_matrix)

#calculate Delta aicc
Deltaaicc<- (div_model_df$aicc-min(div_model_df$aicc))

#add Delta aicc to the table
div_model_df<-cbind(div_model_df,Deltaaicc)

#save table
write.csv(div_model_df, "div_models_table_Definitive.csv")

#Fitting Protracted speciation model--------------
#The results will be added manually in the table

list.files()

source("C:/Users/leona/Dropbox/From_Computer_Marta/Lavoro_IBE/Files_Gold_Taophila/Diversification Paper/PAPER/results con BD TREES/Tree 2 clock _ NOjol_SIbitub/Diversification/model-prosse.R")
source("C:/Users/leona/Dropbox/From_Computer_Marta/Lavoro_IBE/Files_Gold_Taophila/Diversification Paper/PAPER/results con BD TREES/Tree 2 clock _ NOjol_SIbitub/Diversification/model-prosse-sp.R")
source("C:/Users/leona/Dropbox/From_Computer_Marta/Lavoro_IBE/Files_Gold_Taophila/Diversification Paper/PAPER/results con BD TREES/Tree 2 clock _ NOjol_SIbitub/Diversification/simulate-prosse.R")

library(devtools)
library(ape)
library(diversitree)
library(deSolve)


packageVersion("diversitree")

#prosse fit

lik <- make.prosse.sp(tree)
p <- starting.point.prosse(tree)
fit <- find.mle(lik,p,lower=c(0,0,0))


#_________________________________________________-----
#MODEL ADEQUACY ----

#read tree

phy<-read.tree("Ingroup_tree_unrooted.tre")
plot(phy)


#prepare tree for the test

tre<-CombineTrees(phy)
tre<-TreeCorr(tre)

#Get tree shape metrics from empirical tree
emptestmetrics <- GetTreeMetrics(tre, empirical_start=TRUE)

#now to test with BoskR the Protracted Speciation model I have to do before a simulation 

#Simulation

##Values

set.seed(1337)
proSSim = list()
n=1000
b <- 1.039390e-01
mu <-3.621084e-07
lambda <- 1.404142e-01
pars <- c(b,mu,lambda)
max.t=37.53


#Simulation loop

for (i in 1:n) {
  simtree <- c()  
  is_rightsize <- FALSE
  while(is_rightsize == FALSE) {
    print("")
    print("trialsim")
    simtree <- tree.prosse(pars=pars, max.taxa = 30, max.t=max.t, include.extinct=FALSE)
    while(inherits(simtree,"try-error") || is.null(simtree) || length(unique(simtree$species)) <3 || length(unique(simtree$species))>10000) {simtree <- try(tree.prosse(pars,max.t),silent=T)}
    proSSim[[i]] <- simtree
    species.label <- unique(simtree$species)
    n.species <- length(species.label)
    tip.species <- sapply(species.label,function(i) is.element(simtree$species,i))
    n.tip.species <- colSums(tip.species)
    keep.tips <- sapply(1:n.species,function (i) ifelse(n.tip.species[i]==1,which(tip.species[,i]),sample(which(tip.species[,i]),1)))
    to.drop <- rep(TRUE,length(simtree$tip.label))
    to.drop[keep.tips] <- FALSE
    simtree <- prune.prosse(simtree,to.drop)
    if (length(simtree$tip.label) <30) {
      is_rightsize <- FALSE
      print("wrong size")
    } else {
      is_rightsize <- TRUE
      print("size success!")
    }
    proSSim[[i]] <- simtree 
    print("sim accepted")    
    print("")
    cat(i,"\n")
  }
  
}

#### Adequacy


#save the simulated tree list

save(proSSim, file = "simulazione_trees_proSSE_fixnumber_30_age_37_53.RData")

#transform in a multyPhylo object
class(proSSim)<- "multiPhylo"

# combine to get right format
proSSIM.good <- CombineTrees(proSSim, sims=TRUE)

#get PS13 metrics 
proSSIM.metrics <- GetTreeMetrics(proSSIM.good, empirical_start=TRUE)

#p values
proSSIM_pvalues <- PvalMetrics(emptestmetrics, proSSIM.metrics)
proSSIM_pvalues$pValues  # Display table of p-Values

#plots
plotPvalMetricsPDF(emptestmetrics, proSSIM.metrics, set=1)


#_________________________________________________#----
#.                                                #----
#                     END                         #----
#_________________________________________________#----
